# Supplementary material for: Systematics of the Neotropical caddisfly genus Notidobiella Schmid (Trichoptera, Sericostomatidae), with the description of 3 new species
Source: Zookeys. 2010 Dec 14;(71):23–47. doi: 10.3897/zookeys.71.791 (PMC3088450; doi:10.3897/zookeys.71.791)
Supplement: XML Treatment for Notidobiella [file zookeys.71.791-treatment1.xml]

<!DOCTYPE tp:taxon-treatment
  PUBLIC "-//TaxonX//DTD Taxonomic Treatment Publishing DTD v0 20100105//EN" "tax-treatment-NSO.dtd">
<tp:taxon-treatment xmlns:tp="http://www.plazi.org/taxpub"><tp:treatment-meta><mixed-citation publication-type="journal"><person-group><name><surname>Holzenthal</surname><given-names>Ralph W.</given-names></name><name><surname>Blahnik</surname><given-names>Roger J.</given-names></name></person-group><article-title>Systematics of the Neotropical caddisfly genus <italic>Notidobiella</italic> Schmid (Trichoptera, Sericostomatidae), with the description of 3 new species</article-title><source>Zookeys</source><day>14</day><month>12</month><year>2010</year><volume>2010</volume><issue>71</issue><fpage>23</fpage><lpage>47</lpage><pub-id pub-id-type="doi">10.3897/zookeys.71.791</pub-id></mixed-citation></tp:treatment-meta><tp:nomenclature><label>Genus</label><tp:taxon-name>
                        <tp:taxon-name-part taxon-name-part-type="genus">Notidobiella</tp:taxon-name-part>
                    </tp:taxon-name><tp:taxon-authority>Schmid</tp:taxon-authority><tp:nomenclature-citation-list><tp:nomenclature-citation><tp:taxon-name>Notidobiella</tp:taxon-name><comment><xref ref-type="bibr" rid="B61">Schmid 1955</xref>: 152 [Type species: <tp:taxon-name>Notidobiella parallelipipeda</tp:taxon-name><xref ref-type="bibr" rid="B61">Schmid 1955</xref>, original designation].</comment></tp:nomenclature-citation></tp:nomenclature-citation-list></tp:nomenclature><tp:treatment-sec sec-type="Diagnosis"><title>Diagnosis:</title><p>(modified from <xref ref-type="bibr" rid="B61">Schmid 1955</xref>; characters pertain to the male of the type species, except where noted): Head short, but broad, with large, projecting eyes, with conspicuous setae between ommatidea (<xref ref-type="fig" rid="F1">Fig. 1</xref>); in most species interocular distance equal to or slightly less than diameter of eye, when viewed frontally (eyes of females smaller, interocular distance about 2× diameter of eye). According to <xref ref-type="bibr" rid="B61">Schmid (1955)</xref> bordering the eyes medially is an elongate, convex cephalic tubercle, but this structure was not evident in the material of the type species examined by us. Head dorsally with prominent, elongate occipital and retroccipital warts; ocellar, antennal, frontal, anterolateral, and hypomedial setal warts absent (terminology of <xref ref-type="bibr" rid="B39">Ivanov 1990</xref>) (although females with small anterolateral setal wart). Antennal scape much shorter than head and about as wide as long, with oval setal warts on both its dorsal and ventral surfaces; scapes almost touch medially. Maxillary palp very short, composed of enlarged, heavily setose basal article held against the face and sclerotized on its lateral side only, medial side membranous, with small, oval, sclerotized, setose apical article (<xref ref-type="fig" rid="F1">Fig. 2</xref>) (female maxillary palp 5-segmented, unmodified). Labial palp 3-segmented, unmodified. Pronotum with pair of elongate setal warts (<xref ref-type="fig" rid="F1">Fig. 1</xref>). Mesoscutum with very deep median fissure and pair of small, oval scutal warts; mesoscutellum with pair of large scutellar warts (<xref ref-type="fig" rid="F1">Fig. 1</xref>). Each leg with pair of apical spurs (tibial spur formula 2-2-2). Wings are broad, forewing longer and broader than hind wing; wing venation uniform among the species. Forewing (<xref ref-type="fig" rid="F1">Fig. 3A</xref>) with forks I, II, III, and V present; cross vein <italic>r</italic> between R1 and R2; discoidal cell present and short, forks II and III sessile; crossveins <italic>r-m</italic> and <italic>m-cu</italic> present (in <tp:taxon-name>Notidobiella amazoniana</tp:taxon-name> sp. n., and <tp:taxon-name>Notidobiella ecuadorensis</tp:taxon-name> sp. n., crossveins <italic>r</italic> and <italic>s</italic> absent or very weak and difficult to discern in the material examined; the absence of <italic>s</italic> leaves the discoidal cell open); Cu2 not attaining wing margin, merged apically with Cu1b; A1 and A2 each attaining wing margin, A3 absent. Hind wing (<xref ref-type="fig" rid="F1">Fig. 3B</xref>) with discoidal cell open; forks I, II, V present; fork I petiolate; fork II sessile; M with single branch; fork V short. Male genitalia (<xref ref-type="fig" rid="F2">Figs 4</xref>, <xref ref-type="fig" rid="F5">8</xref>): Sternum VII with posteromesal process. Segment IX with short or long ventral setose lobes or only single setose process (<tp:taxon-name>Notidobiella amazoniana</tp:taxon-name> sp. n.). Preanal appendages short, ovate, setose. Tergum X simple, triangular to subquadrate in shape. Inferior appendage narrow basally and broadly spatulate apically, with short to long mesal process on ventromesal margin (in <tp:taxon-name>Notidobiella amazoniana</tp:taxon-name> sp. n., inferior appendage uniformly narrow throughout its length and without mesal process on the ventromesal margin). Phallus simple, elongate, tubular, with prominent endophallic membranes. Female genitalia (<xref ref-type="fig" rid="F2">Figs 5</xref>, <xref ref-type="fig" rid="F6">9</xref>): Tergum IX heavily setose, posterolateral lobe, with lateral, microsetose, elevated ridge (all species except <tp:taxon-name>Notidobiella brasiliana</tp:taxon-name> sp. n.). Internal vaginal sclerites complex with no discernable differences <!--PageBreak-->among the species. Bursa copulatix subspherical and semisclerotized; pair of small, oval sclerites lying in membranes above vaginal sclerites (position variable).</p><p><xref ref-type="bibr" rid="B15">Flint (1967)</xref> described the immature stages of <tp:taxon-name>Notidobiella chacayana</tp:taxon-name>. Larvae construct slightly tapered and curved cases of small mineral fragments embedded in silk and occur on the bottoms of small streams. The 3 previously known species, <tp:taxon-name>Notidobiella chacayana</tp:taxon-name> Schmid, 1957, <tp:taxon-name>Notidobiella inermis</tp:taxon-name> Flint, 1983, and <tp:taxon-name>Notidobiella parallelipipeda</tp:taxon-name> Schmid, 1955, are endemic to southern Chile.</p></tp:treatment-sec><tp:treatment-sec><!--Section generated to contain objects referenced in tp:taxon-treatment.--><fig id="F1" position="float" orientation="portrait"><label>Figures 1–3.</label><caption><p><tp:taxon-name>Notidobiella parallelipipeda</tp:taxon-name> Schmid. <bold>1</bold> Male head and thorax <bold>A</bold> head, dorsal <bold>B</bold> pro- and mesonota, dorsal. <bold>2.</bold> <tp:taxon-name>Notidobiella parallelipipeda</tp:taxon-name> Schmid. Maxillary palp, male, frontal view. <bold>3.</bold> <tp:taxon-name>Notidobiella parallelipipeda</tp:taxon-name> Schmid. Male wings <bold>A</bold> forewing <bold>B</bold> hind wing. Abbreviations: DC = discoidal cell, TC = thyridial cell.</p></caption><graphic xmlns:xlink="http://www.w3.org/1999/xlink" xlink:href="ZooKeys-071-023-g001.jpg" position="float" orientation="portrait" xlink:type="simple"/></fig><fig id="F2" position="float" orientation="portrait"><label>Figures 4–5.</label><caption><p><tp:taxon-name>Notidobiella parallelipipeda</tp:taxon-name> Schmid. <bold>4</bold> Male genitalia <bold>A</bold> segments IX, X, inferior appendages, lateral <bold>B</bold> segments IX, X, dorsal <bold>C</bold> segment IX, inferior appendages ventral <bold>D</bold> inferior appendage, dorsal <bold>E</bold> phallus, lateral <bold>F</bold> phallus, ventral <bold>G</bold> sternum VII posteromesal process, ventral. <bold>5.</bold> <tp:taxon-name>Notidobiella parallelipipeda</tp:taxon-name> Schmid. Female genitalia, segments IX, X, dorsal.</p></caption><graphic xmlns:xlink="http://www.w3.org/1999/xlink" xlink:href="ZooKeys-071-023-g002.jpg" position="float" orientation="portrait" xlink:type="simple"/></fig><fig id="F5" position="float" orientation="portrait"><label>Figure 8.</label><caption><p><tp:taxon-name>Notidobiella brasiliana</tp:taxon-name>, sp. n. Male genitalia <bold>A</bold> segments VII-X, inferior appendages, lateral <bold>B</bold> segments IX, X, dorsal <bold>C</bold> segment IX, inferior appendages ventral <bold>D</bold> phallus, lateral <bold>E</bold> sterna VII, VIII, ventral.</p></caption><graphic xmlns:xlink="http://www.w3.org/1999/xlink" xlink:href="ZooKeys-071-023-g005.jpg" position="float" orientation="portrait" xlink:type="simple"/></fig><fig id="F6" position="float" orientation="portrait"><label>Figure 9.</label><caption><p><tp:taxon-name>Notidobiella brasiliana</tp:taxon-name>, sp. n. Female genitalia <bold>A</bold> segments VIII-X, lateral <bold>B</bold> segments IX, X, dorsal <bold>C</bold> segments VIII-X, ventral.</p></caption><graphic xmlns:xlink="http://www.w3.org/1999/xlink" xlink:href="ZooKeys-071-023-g006.jpg" position="float" orientation="portrait" xlink:type="simple"/></fig></tp:treatment-sec><ref-list><ref id="B61"><mixed-citation xmlns:xlink="http://www.w3.org/1999/xlink" xlink:type="simple"><person-group><name name-style="western"><surname>Schmid</surname><given-names>F</given-names></name></person-group> (<year>1955</year>) <article-title>Contribution à la connaissance des Trichoptères néotropicaux</article-title>. <source>Mémoires de la Société Vaudoise des Sciences Naturelles</source><volume>11</volume>: <fpage>117</fpage>–<lpage>160</lpage>, plates 111–117.</mixed-citation></ref><ref id="B39"><mixed-citation xmlns:xlink="http://www.w3.org/1999/xlink" xlink:type="simple"><person-group><name name-style="western"><surname>Ivanov</surname><given-names>VD</given-names></name></person-group> (<year>1990</year>)<article-title> Structure and function of setose warts of caddisflies [in Russian].</article-title><source>Latvijas Entomologs</source><volume>33</volume>:<fpage>96</fpage>-<lpage>110</lpage>.</mixed-citation></ref><ref id="B15"><mixed-citation xmlns:xlink="http://www.w3.org/1999/xlink" xlink:type="simple"><person-group><name name-style="western"><surname>Flint</surname><given-names>OS Jr.</given-names></name></person-group> (<year>1967</year>)<article-title> Trichoptera collected by Prof. J. Illies in the Chilean subregion.</article-title><source>Beiträge zur Neotropischen Fauna</source><volume>5</volume>:<fpage>45</fpage>-<lpage>68</lpage>.</mixed-citation></ref></ref-list></tp:taxon-treatment>
