# Supplementary material for: Systematics of the Neotropical caddisfly genus Notidobiella Schmid (Trichoptera, Sericostomatidae), with the description of 3 new species
Source: Zookeys. 2010 Dec 14;(71):23–47. doi: 10.3897/zookeys.71.791 (PMC3088450; doi:10.3897/zookeys.71.791)
Supplement: XML Treatment for Notidobiella parallelipipeda [file zookeys.71.791-treatment2.xml]

<!DOCTYPE tp:taxon-treatment
  PUBLIC "-//TaxonX//DTD Taxonomic Treatment Publishing DTD v0 20100105//EN" "tax-treatment-NSO.dtd">
<tp:taxon-treatment xmlns:tp="http://www.plazi.org/taxpub"><tp:treatment-meta><mixed-citation publication-type="journal"><person-group><name><surname>Holzenthal</surname><given-names>Ralph W.</given-names></name><name><surname>Blahnik</surname><given-names>Roger J.</given-names></name></person-group><article-title>Systematics of the Neotropical caddisfly genus <italic>Notidobiella</italic> Schmid (Trichoptera, Sericostomatidae), with the description of 3 new species</article-title><source>Zookeys</source><day>14</day><month>12</month><year>2010</year><volume>2010</volume><issue>71</issue><fpage>23</fpage><lpage>47</lpage><pub-id pub-id-type="doi">10.3897/zookeys.71.791</pub-id></mixed-citation></tp:treatment-meta><tp:nomenclature><tp:taxon-name>
                        <tp:taxon-name-part taxon-name-part-type="genus">Notidobiella</tp:taxon-name-part>
                        <tp:taxon-name-part taxon-name-part-type="species">parallelipipeda</tp:taxon-name-part>
                    </tp:taxon-name><tp:taxon-authority>Schmid</tp:taxon-authority><xref ref-type="fig" rid="F1">Figs 1</xref><xref ref-type="fig" rid="F2">5</xref><tp:nomenclature-citation-list><tp:nomenclature-citation><tp:taxon-name>Notidobiella parallelipipeda</tp:taxon-name><comment><xref ref-type="bibr" rid="B61">Schmid 1955</xref>: 152 [Type locality: Chile, Ñuble, Recinto; NMNH; male]. <xref ref-type="bibr" rid="B17">Flint 1974</xref>: 91 [distribution].</comment></tp:nomenclature-citation></tp:nomenclature-citation-list></tp:nomenclature><tp:treatment-sec sec-type="Description"><title>Description.</title><p>Of the species in the genus with broad, spatulate inferior appendages (all species except <tp:taxon-name>Notidobiella amazoniana</tp:taxon-name>), the type species is the most distinctive based on the parallel-sided inferior appendages with their prominent, mesally directed, mesal processes.</p><sec sec-type="Adult"><title>Adult.</title><p>Forewing length 7.8–8.0 mm male (n=2); 8.8–9.0 mm female (n=2). Color light brown, palps and legs stramineous; forewings light brown, with scattered golden setae. Sternum VII of male with broad, fingernail-like, posteromesal process.</p></sec><sec sec-type="Male genitalia"><title>Male genitalia</title><p>(<xref ref-type="fig" rid="F2">Fig. 4</xref>). Segment IX with anterior margin broadly produced midlaterally; tergum IX narrow; sternum IX with pair of very short, posteromesal processes, bearing long apical setae. Tergum X simple, subquadrate in lateral view, with slight apicolateral elevation, with slight dorsomesal excavation, setose apically. Preanal appendage short, ovate, setose. Inferior appendage prominent, heavily setose, spatulate, dorsal and ventral edges parallel, narrow basally, with prominent, elongate mesal process on mesal margin; strongly directed mesally in ventral view; apex exposed in lateral view. Phallic apparatus simple, tubular, slightly curved from base to apex; endophalic membranes prominent, but simple; phallotremal sclerite not apparent.</p></sec><sec sec-type="Female genitalia"><title>Female genitalia</title><p>(<xref ref-type="fig" rid="F2">Fig. 5</xref>). Tergum VIII quadrate; pleural membranes extensive, highly folded; sternum VIII broad, anterior margin with apodemal ridge, extending dorsolaterally; posterolateral corners rounded, heavily setose, especially posteriorly. Tergum IX with heavily setose, posterolateral lobes, rounded in lateral view, triangular in dorsal view; with lateral, microsetose, elevated ridge; sternum IX highly membranous, the membranes with parallel pleats or folds; tergum IX semimembranous dorsally. Tergum X with short setose projection. Internal vaginal sclerites complex (no discernable differences among the species); bursa copulatix subspherical, semisclerotized; pair of small, oval sclerites lying in membranes above vaginal sclerites (position variable).</p><fig id="F1" position="float" orientation="portrait"><label>Figures 1–3.</label><caption><p><tp:taxon-name>Notidobiella parallelipipeda</tp:taxon-name> Schmid. <bold>1</bold> Male head and thorax <bold>A</bold> head, dorsal <bold>B</bold> pro- and mesonota, dorsal. <bold>2.</bold> <tp:taxon-name>Notidobiella parallelipipeda</tp:taxon-name> Schmid. Maxillary palp, male, frontal view. <bold>3.</bold> <tp:taxon-name>Notidobiella parallelipipeda</tp:taxon-name> Schmid. Male wings <bold>A</bold> forewing <bold>B</bold> hind wing. Abbreviations: DC = discoidal cell, TC = thyridial cell.</p></caption><graphic xmlns:xlink="http://www.w3.org/1999/xlink" xlink:href="ZooKeys-071-023-g001.jpg" position="float" orientation="portrait" xlink:type="simple"/></fig><fig id="F2" position="float" orientation="portrait"><label>Figures 4–5.</label><caption><p><tp:taxon-name>Notidobiella parallelipipeda</tp:taxon-name> Schmid. <bold>4</bold> Male genitalia <bold>A</bold> segments IX, X, inferior appendages, lateral <bold>B</bold> segments IX, X, dorsal <bold>C</bold> segment IX, inferior appendages ventral <bold>D</bold> inferior appendage, dorsal <bold>E</bold> phallus, lateral <bold>F</bold> phallus, ventral <bold>G</bold> sternum VII posteromesal process, ventral. <bold>5.</bold> <tp:taxon-name>Notidobiella parallelipipeda</tp:taxon-name> Schmid. Female genitalia, segments IX, X, dorsal.</p></caption><graphic xmlns:xlink="http://www.w3.org/1999/xlink" xlink:href="ZooKeys-071-023-g002.jpg" position="float" orientation="portrait" xlink:type="simple"/></fig></sec></tp:treatment-sec><tp:treatment-sec sec-type="Material Examined"><title>Material Examined:</title><p><bold>CHILE:</bold> Ñuble, Recinto, 4–6.iii.1968, Flint and Peña, 1 male, 1 female (pinned) (NMNH); Linares, El Castillo, Malcho, E Parral, 750 m, 8–10.i.1988, L.E. Peña, 1 male, 1 female (pinned) (NMNH).<!--PageBreak--><!--PageBreak--></p></tp:treatment-sec><ref-list><ref id="B61"><mixed-citation xmlns:xlink="http://www.w3.org/1999/xlink" xlink:type="simple"><person-group><name name-style="western"><surname>Schmid</surname><given-names>F</given-names></name></person-group> (<year>1955</year>) <article-title>Contribution à la connaissance des Trichoptères néotropicaux</article-title>. <source>Mémoires de la Société Vaudoise des Sciences Naturelles</source><volume>11</volume>: <fpage>117</fpage>–<lpage>160</lpage>, plates 111–117.</mixed-citation></ref><ref id="B17"><mixed-citation xmlns:xlink="http://www.w3.org/1999/xlink" xlink:type="simple"><person-group><name name-style="western"><surname>Flint</surname><given-names>OS Jr.</given-names></name></person-group> (<year>1974</year>)<article-title> Studies of Neotropical caddisflies, XIX: the genus <italic>Cailloma</italic> (Trichoptera: Rhyacophilidae).</article-title><source>Proceedings of the Biological Society of Washington</source><volume>87</volume>:<fpage>473</fpage>-<lpage>484</lpage>.</mixed-citation></ref></ref-list></tp:taxon-treatment>
