# Supplementary material for: Systematics of the Neotropical caddisfly genus Notidobiella Schmid (Trichoptera, Sericostomatidae), with the description of 3 new species
Source: Zookeys. 2010 Dec 14;(71):23–47. doi: 10.3897/zookeys.71.791 (PMC3088450; doi:10.3897/zookeys.71.791)
Supplement: XML Treatment for Notidobiella amazoniana [file zookeys.71.791-treatment3.xml]

<!DOCTYPE tp:taxon-treatment
  PUBLIC "-//TaxonX//DTD Taxonomic Treatment Publishing DTD v0 20100105//EN" "tax-treatment-NSO.dtd">
<tp:taxon-treatment xmlns:tp="http://www.plazi.org/taxpub"><tp:treatment-meta><mixed-citation publication-type="journal"><person-group><name><surname>Holzenthal</surname><given-names>Ralph W.</given-names></name><name><surname>Blahnik</surname><given-names>Roger J.</given-names></name></person-group><article-title>Systematics of the Neotropical caddisfly genus <italic>Notidobiella</italic> Schmid (Trichoptera, Sericostomatidae), with the description of 3 new species</article-title><source>Zookeys</source><day>14</day><month>12</month><year>2010</year><volume>2010</volume><issue>71</issue><fpage>23</fpage><lpage>47</lpage><pub-id pub-id-type="doi">10.3897/zookeys.71.791</pub-id></mixed-citation></tp:treatment-meta><tp:nomenclature><tp:taxon-name>
                        <tp:taxon-name-part taxon-name-part-type="genus">Notidobiella</tp:taxon-name-part>
                        <tp:taxon-name-part taxon-name-part-type="species">amazoniana</tp:taxon-name-part>
                    <object-id xmlns:xlink="http://www.w3.org/1999/xlink" xlink:type="simple">urn:lsid:zoobank.org:act:6203A2A2-CB58-418F-A731-8C31A2243E7D</object-id>
                    </tp:taxon-name><tp:taxon-authority>Holzenthal &amp; Blahnik</tp:taxon-authority><tp:taxon-status xmlns:xlink="http://www.w3.org/1999/xlink" xlink:type="simple">sp. n.</tp:taxon-status><xref ref-type="fig" rid="F3">Figs 6</xref><xref ref-type="fig" rid="F4">7</xref></tp:nomenclature><tp:treatment-sec sec-type="Description"><title>Description.</title><p>This is the smallest species in the genus. Its wings are short and broad with venation typical for the genus except forewing crossveins <italic>r</italic> and <italic>s</italic> are absent, leaving the discoidal cell open (<xref ref-type="fig" rid="F4">Fig. 7</xref>). Its genitalia are the most atypical in the genus in that the inferior appendages are not broadly spatulate, but sinuous in shape and uniform in width. <!--PageBreak-->Tergum IX bears a short triangular, posteromesal process, rather than short, paired processes, as found in the other species. Otherwise, the genitalia are typical for the genus.</p><sec sec-type="Adult"><title>Adult.</title><p>Forewing length 4.5–5.0 mm male (n=8). Color faded, overall pale stramineous (specimens in alcohol); forewings colorless, almost transparent, denuded. Sternum VII of male with broad, fingernail-like, posteromesal process.</p></sec><sec sec-type="Male genitalia"><title>Male genitalia</title><p>(<xref ref-type="fig" rid="F3">Fig. 6</xref>). Segment IX with anterior margin acutely produced ventrolaterally; tergum IX narrow, ridge-like; sternum IX with short, triangular, posteromesal process, bearing apical setae. Tergum X simple, subquadrate in lateral view, with slight dorsomesal excavation, setose. Preanal appendage short, ovate, setose. Inferior appendage prominent, heavily setose, elongate, narrow throughout length, without mesal process on ventromesal margin; in ventral view, apex acute, slightly incurved. Phallic<!--PageBreak--> apparatus simple, tubular, slightly curved from base to apex; endophalic membranes prominent, with paired apical membranous lobes; elongate, lightly sclerotized band internally (perhaps the phallotremal sclerite).</p></sec><sec sec-type="Female"><title>Female.</title><p>Unknown.</p><fig id="F3" position="float" orientation="portrait"><label>Figure 6.</label><caption><p><tp:taxon-name>Notidobiella amazoniana</tp:taxon-name>, sp. n. Male genitalia <bold>A</bold> segments IX, X, inferior appendages, lateral <bold>B</bold> segments IX, X, dorsal <bold>C</bold> segment IX, inferior appendages ventral <bold>D</bold> phallus, lateral <bold>E</bold> apex of phallus, dorsal.</p></caption><graphic xmlns:xlink="http://www.w3.org/1999/xlink" xlink:href="ZooKeys-071-023-g003.jpg" position="float" orientation="portrait" xlink:type="simple"/></fig><fig id="F4" position="float" orientation="portrait"><label>Figure 7.</label><caption><p><tp:taxon-name>Notidobiella amazoniana</tp:taxon-name>, sp. n. Wings <bold>A</bold> forewing <bold>B</bold> hind wing.</p></caption><graphic xmlns:xlink="http://www.w3.org/1999/xlink" xlink:href="ZooKeys-071-023-g004.jpg" position="float" orientation="portrait" xlink:type="simple"/></fig></sec></tp:treatment-sec><tp:treatment-sec sec-type="Holotype male"><title>Holotype male:</title><p><bold>BRAZIL: Amazonas:</bold> AM 010, km 246, 15–16.vii.1979, J. Arias (alcohol) (UMSP000131226) (INPA).</p></tp:treatment-sec><tp:treatment-sec sec-type="Paratypes"><title>Paratypes:</title><p><bold>BRAZIL: Amazonas:</bold> same data as holotype, 3 males (alcohol) (UMSP), 4 males (alcohol) (NMNH).</p></tp:treatment-sec><tp:treatment-sec sec-type="Etymology"><title>Etymology:</title><p>Named for the state and region where the specimens were collected, which represents a significant northern extension of the range of the genus.</p></tp:treatment-sec></tp:taxon-treatment>
