# Supplementary material for: Systematics of the Neotropical caddisfly genus Notidobiella Schmid (Trichoptera, Sericostomatidae), with the description of 3 new species
Source: Zookeys. 2010 Dec 14;(71):23–47. doi: 10.3897/zookeys.71.791 (PMC3088450; doi:10.3897/zookeys.71.791)
Supplement: XML Treatment for Notidobiella brasiliana [file zookeys.71.791-treatment4.xml]

<!DOCTYPE tp:taxon-treatment
  PUBLIC "-//TaxonX//DTD Taxonomic Treatment Publishing DTD v0 20100105//EN" "tax-treatment-NSO.dtd">
<tp:taxon-treatment xmlns:tp="http://www.plazi.org/taxpub"><tp:treatment-meta><mixed-citation publication-type="journal"><person-group><name><surname>Holzenthal</surname><given-names>Ralph W.</given-names></name><name><surname>Blahnik</surname><given-names>Roger J.</given-names></name></person-group><article-title>Systematics of the Neotropical caddisfly genus <italic>Notidobiella</italic> Schmid (Trichoptera, Sericostomatidae), with the description of 3 new species</article-title><source>Zookeys</source><day>14</day><month>12</month><year>2010</year><volume>2010</volume><issue>71</issue><fpage>23</fpage><lpage>47</lpage><pub-id pub-id-type="doi">10.3897/zookeys.71.791</pub-id></mixed-citation></tp:treatment-meta><tp:nomenclature><tp:taxon-name>
                        <tp:taxon-name-part taxon-name-part-type="genus">Notidobiella</tp:taxon-name-part>
                        <tp:taxon-name-part taxon-name-part-type="species">brasiliana</tp:taxon-name-part>
                    <object-id xmlns:xlink="http://www.w3.org/1999/xlink" xlink:type="simple">urn:lsid:zoobank.org:act:3365A48E-060D-4925-AC4B-B8AD7E74944F</object-id>
                    </tp:taxon-name><tp:taxon-authority>Holzenthal &amp; Blahnik</tp:taxon-authority><tp:taxon-status xmlns:xlink="http://www.w3.org/1999/xlink" xlink:type="simple">sp. n.</tp:taxon-status><xref ref-type="fig" rid="F5">Figs 8</xref><xref ref-type="fig" rid="F6"/><xref ref-type="fig" rid="F7">10</xref></tp:nomenclature><tp:treatment-sec sec-type="Description"><title>Description.</title><p>This new species is most similar to <tp:taxon-name>Notidobiella chacayana</tp:taxon-name> in the overall shape and structure of the inferior appendages. Both species possess an elongate mesal process on the ventromesal margin of the inferior appendage. In <tp:taxon-name>Notidobiella ecuadorensis</tp:taxon-name> sp. n., the ventromesal process is also present, but is shorter and broader in ventral view; in the other 2 Chilean species, <tp:taxon-name>Notidobiella inermis</tp:taxon-name> and <tp:taxon-name>Notidobiella parallelipipeda</tp:taxon-name>, the ventromesal processes are either very reduced (<tp:taxon-name>Notidobiella inermis</tp:taxon-name>) or long (<tp:taxon-name>Notidobiella parallelipipeda</tp:taxon-name>), but not nearly as long <!--PageBreak-->as in <tp:taxon-name>Notidobiella brasiliana</tp:taxon-name> sp. n. Setting <tp:taxon-name>Notidobiella brasiliana</tp:taxon-name> sp. n., apart from all of its congeners is the pair of elongate posteromesal processes on sternum IX; in all other species these processes are much shorter and broader. Furthermore, forewing crossveins <italic>r</italic> and <italic>s</italic> are absent, leaving the discoidal cell open (<xref ref-type="fig" rid="F7">Fig. 10</xref>).</p><sec sec-type="Adult"><title>Adult.</title><p>Forewing length 7.0 mm male (n=1); 7.9–8.2 mm female (n=4). Color medium to dark brown, palps and legs light brown; forewings dark brown with scattered golden hairs, pale golden spot on anal margin at about midlength. Sternum VII of male with broad, fingernail-like, posteromesal process.</p></sec><sec sec-type="Male genitalia"><title>Male genitalia</title><p>(<xref ref-type="fig" rid="F5">Fig. 8</xref>). Segment IX with anterior margin broadly produced mesolaterally; tergum IX narrow, elevated, mound-like; sternum IX with pair of prominent, elongate, posteromesal processes, bearing long apical setae. Tergum X simple, triang<!--PageBreak--><!--PageBreak-->ular in lateral view, with slight dorsomesal excavation, setose. Preanal appendage short, ovate, setose. Inferior appendage prominent, heavily setose, broadly spatulate, narrow basally, with elongate mesal process on ventromesal margin. Phallic apparatus simple, tubular, slightly curved from base to apex; endophalic membranes prominent, but simple; phallotremal sclerite not apparent.</p></sec><sec sec-type="Female genitalia"><title>Female genitalia</title><p>(<xref ref-type="fig" rid="F6">Fig. 9</xref>). Tergum VIII quadrate; pleural membranes extensive, highly folded; sternum VIII broad, anterior margin with apodemal ridge, extending dorsolaterally; posterolateral corners rounded, heavily setose, especially posteriorly. Tergum IX with heavily setose, posterolateral lobes, rounded in dorsal and lateral views; without lateral ridge; sternum IX highly membranous, the membranes with parallel pleats or folds; tergum IX semimembranous dorsally. Tergum X with short, bifurcate, setose projection. Internal vaginal sclerites complex (no discernable differences among the species); bursa copulatix subspherical, semisclerotized; pair of small, oval sclerites lying in membranes above vaginal sclerites (position variable).</p><fig id="F5" position="float" orientation="portrait"><label>Figure 8.</label><caption><p><tp:taxon-name>Notidobiella brasiliana</tp:taxon-name>, sp. n. Male genitalia <bold>A</bold> segments VII-X, inferior appendages, lateral <bold>B</bold> segments IX, X, dorsal <bold>C</bold> segment IX, inferior appendages ventral <bold>D</bold> phallus, lateral <bold>E</bold> sterna VII, VIII, ventral.</p></caption><graphic xmlns:xlink="http://www.w3.org/1999/xlink" xlink:href="ZooKeys-071-023-g005.jpg" position="float" orientation="portrait" xlink:type="simple"/></fig><fig id="F6" position="float" orientation="portrait"><label>Figure 9.</label><caption><p><tp:taxon-name>Notidobiella brasiliana</tp:taxon-name>, sp. n. Female genitalia <bold>A</bold> segments VIII-X, lateral <bold>B</bold> segments IX, X, dorsal <bold>C</bold> segments VIII-X, ventral.</p></caption><graphic xmlns:xlink="http://www.w3.org/1999/xlink" xlink:href="ZooKeys-071-023-g006.jpg" position="float" orientation="portrait" xlink:type="simple"/></fig><fig id="F7" position="float" orientation="portrait"><label>Figure 10.</label><caption><p><tp:taxon-name>Notidobiella brasiliana</tp:taxon-name>, sp. n. Wings <bold>A</bold> forewing <bold>B</bold> hind wing.</p></caption><graphic xmlns:xlink="http://www.w3.org/1999/xlink" xlink:href="ZooKeys-071-023-g007.jpg" position="float" orientation="portrait" xlink:type="simple"/></fig></sec></tp:treatment-sec><tp:treatment-sec sec-type="Holotype male"><title>Holotype male:</title><p><bold>BRAZIL: São Paulo:</bold> Parque Estadual de Campos do Jordão, 1st order trib. to Rio Galharada, 22°41.662'S, 45°27.783'W, el 1530 m, 14–16.ix.2002, Blahnik, Prather, Huamantinco (pinned) (UMSP000086351) (MZUSP).</p></tp:treatment-sec><tp:treatment-sec sec-type="Paratypes"><title>Paratypes:</title><p><bold>BRAZIL: São Paulo:</bold> Parque Estadual de Campos do Jordão, Rio Galharada, 22°41.662'S, 45°27.783'W, el 1530 m, 13–15.ix.2002, Blahnik, Prather, Melo, Huamantinco, 2 females (alcohol) (MZUSP); same data as holotype, 2 females (pinned) (UMSP).</p></tp:treatment-sec><tp:treatment-sec sec-type="Etymology"><title>Etymology:</title><p>Named for Brazil, the country of the type specimens, which represents a significant northeastward extension of the range of the genus.</p></tp:treatment-sec></tp:taxon-treatment>
