# Supplementary material for: Systematics of the Neotropical caddisfly genus Notidobiella Schmid (Trichoptera, Sericostomatidae), with the description of 3 new species
Source: Zookeys. 2010 Dec 14;(71):23–47. doi: 10.3897/zookeys.71.791 (PMC3088450; doi:10.3897/zookeys.71.791)
Supplement: XML Treatment for Notidobiella chacayana [file zookeys.71.791-treatment5.xml]

<!DOCTYPE tp:taxon-treatment
  PUBLIC "-//TaxonX//DTD Taxonomic Treatment Publishing DTD v0 20100105//EN" "tax-treatment-NSO.dtd">
<tp:taxon-treatment xmlns:tp="http://www.plazi.org/taxpub"><tp:treatment-meta><mixed-citation publication-type="journal"><person-group><name><surname>Holzenthal</surname><given-names>Ralph W.</given-names></name><name><surname>Blahnik</surname><given-names>Roger J.</given-names></name></person-group><article-title>Systematics of the Neotropical caddisfly genus <italic>Notidobiella</italic> Schmid (Trichoptera, Sericostomatidae), with the description of 3 new species</article-title><source>Zookeys</source><day>14</day><month>12</month><year>2010</year><volume>2010</volume><issue>71</issue><fpage>23</fpage><lpage>47</lpage><pub-id pub-id-type="doi">10.3897/zookeys.71.791</pub-id></mixed-citation></tp:treatment-meta><tp:nomenclature><tp:taxon-name>
                        <tp:taxon-name-part taxon-name-part-type="genus">Notidobiella</tp:taxon-name-part>
                        <tp:taxon-name-part taxon-name-part-type="species">chacayana</tp:taxon-name-part>
                    </tp:taxon-name><tp:taxon-authority>Schmid</tp:taxon-authority><xref ref-type="fig" rid="F8">Figs 11–12</xref><tp:nomenclature-citation-list><tp:nomenclature-citation><tp:taxon-name>Notidobiella chacayana</tp:taxon-name><comment><xref ref-type="bibr" rid="B62">Schmid 1957</xref>: 392 [Type locality: Chile, Maule, Chacay; NMNH; male]. <xref ref-type="bibr" rid="B15">Flint 1967:</xref> 63 [larva, pupa]; <xref ref-type="bibr" rid="B17">1974</xref>: 91 [distribution].</comment></tp:nomenclature-citation></tp:nomenclature-citation-list></tp:nomenclature><tp:treatment-sec sec-type="Description"><title>Description.</title><p>This Chilean species is most similar to <tp:taxon-name>Notidobiella brasiliana</tp:taxon-name> because of the similarly shaped inferior appendages, with their similar elongate mesal processes. It differs from that species in the much shorter posteromesal processes of sternum IX.</p><sec sec-type="Adult"><title>Adult.</title><p>Forewing length 6.8–7.5 mm male (n=3); 7.2–9.0 mm female (n=3). Color brown, palps and legs stramineous; forewings brown, with scattered golden setae. Sternum VII of male with broad, fingernail-like, posteromesal process.</p></sec><sec sec-type="Male genitalia"><title>Male genitalia</title><p>(<xref ref-type="fig" rid="F8">Fig. 11</xref>). Segment IX with anterior margin produced ventrolaterally; tergum IX slightly elevated, mound-like; sternum IX with pair of short, posteromesal processes, bearing long apical setae. Tergum X simple, triangular in lateral view, with dorsomesal excavation, setose. Preanal appendage short, ovate, setose. Inferior appendage prominent, heavily setose, broadly spatulate, narrow basally, with elongate <!--PageBreak-->mesal process on ventromesal margin. Phallic apparatus simple, tubular, curved from base to apex; endophalic membranes prominent, but simple; phallotremal sclerite not apparent.</p></sec><sec sec-type="Female genitalia"><title>Female genitalia</title><p>(<xref ref-type="fig" rid="F8">Fig. 12</xref>). Tergum VIII quadrate; pleural membranes extensive, highly folded; sternum VIII broad, anterior margin with apodemal ridge, extending dorsolaterally; posterolateral corners rounded, heavily setose, especially posteriorly. Tergum IX with heavily setose, posterolateral lobes, rounded to subtriangular in dorsal view; with lateral, microsetose, elevated ridge; sternum IX highly membranous, the membranes with parallel pleats or folds; dorsally tergum<!--PageBreak--> IX semimembranous. Tergum X with short setose projection. Internal vaginal sclerites complex (no discernable differences among the species); bursa copulatix subspherical, semisclerotized; pair of small, oval sclerites lying in membranes above vaginal sclerites (position variable).</p><fig id="F8" position="float" orientation="portrait"><label>Figures 11–12.</label><caption><p><tp:taxon-name>Notidobiella chacayana</tp:taxon-name> Schmid. <bold>11</bold> Male genitalia <bold>A</bold> segments IX, X, inferior appendages, lateral <bold>B</bold> segments IX, X, dorsal <bold>C</bold> segment IX, inferior appendages ventral <bold>D</bold> phallus, lateral <bold>E</bold> phallus, ventral. <bold>12.</bold> <tp:taxon-name>Notidobiella chacayana</tp:taxon-name> Schmid. Female genitalia, segments IX, X, dorsal.</p></caption><graphic xmlns:xlink="http://www.w3.org/1999/xlink" xlink:href="ZooKeys-071-023-g008.jpg" position="float" orientation="portrait" xlink:type="simple"/></fig></sec></tp:treatment-sec><tp:treatment-sec sec-type="Material Examined"><title>Material Examined:</title><p><bold>CHILE</bold>: Cauquenes, Tregualeme, 35°56'S, 72°43'W, 11–12.xii.1993, C. and O. Flint Jr., 1 male, 1 female (pinned) (NMNH); X Región de los Lagos, Isla de Chiloé, Río Verde, 1.9 km W Puntra, 42°07.078'S, 73°50.364'W, el. 40 m, 3.ii.2005, Holzenthal, Blahnik, Chamorro, 2 males, 2 females (pinned) (UMSP); XIV Región de los Ríos, Monumento Nacional Alerce Costero, unnamed trib., trail to Alerce Milenario, 40°11.874'S, 73°26.217'W, el. 895 m, 5.ii.2008, Holzenthal, Pauls, Mendez, 1 male (pinned) (UMSP).</p></tp:treatment-sec><ref-list><ref id="B62"><mixed-citation xmlns:xlink="http://www.w3.org/1999/xlink" xlink:type="simple"><person-group><name name-style="western"><surname>Schmid</surname><given-names>F</given-names></name></person-group> (<year>1957</year>)<article-title> Contribution à l’étude des Trichoptères néotropicaux II.</article-title><source>Beiträge zur Entomologie</source><volume>7</volume>:<fpage>379</fpage>-<lpage>398</lpage>.</mixed-citation></ref><ref id="B15"><mixed-citation xmlns:xlink="http://www.w3.org/1999/xlink" xlink:type="simple"><person-group><name name-style="western"><surname>Flint</surname><given-names>OS Jr.</given-names></name></person-group> (<year>1967</year>)<article-title> Trichoptera collected by Prof. J. Illies in the Chilean subregion.</article-title><source>Beiträge zur Neotropischen Fauna</source><volume>5</volume>:<fpage>45</fpage>-<lpage>68</lpage>.</mixed-citation></ref><ref id="B17"><mixed-citation xmlns:xlink="http://www.w3.org/1999/xlink" xlink:type="simple"><person-group><name name-style="western"><surname>Flint</surname><given-names>OS Jr.</given-names></name></person-group> (<year>1974</year>)<article-title> Studies of Neotropical caddisflies, XIX: the genus <italic>Cailloma</italic> (Trichoptera: Rhyacophilidae).</article-title><source>Proceedings of the Biological Society of Washington</source><volume>87</volume>:<fpage>473</fpage>-<lpage>484</lpage>.</mixed-citation></ref></ref-list></tp:taxon-treatment>
