# Supplementary material for: Systematics of the Neotropical caddisfly genus Notidobiella Schmid (Trichoptera, Sericostomatidae), with the description of 3 new species
Source: Zookeys. 2010 Dec 14;(71):23–47. doi: 10.3897/zookeys.71.791 (PMC3088450; doi:10.3897/zookeys.71.791)
Supplement: XML Treatment for Notidobiella ecuadorensis [file zookeys.71.791-treatment6.xml]

<!DOCTYPE tp:taxon-treatment
  PUBLIC "-//TaxonX//DTD Taxonomic Treatment Publishing DTD v0 20100105//EN" "tax-treatment-NSO.dtd">
<tp:taxon-treatment xmlns:tp="http://www.plazi.org/taxpub"><tp:treatment-meta><mixed-citation publication-type="journal"><person-group><name><surname>Holzenthal</surname><given-names>Ralph W.</given-names></name><name><surname>Blahnik</surname><given-names>Roger J.</given-names></name></person-group><article-title>Systematics of the Neotropical caddisfly genus <italic>Notidobiella</italic> Schmid (Trichoptera, Sericostomatidae), with the description of 3 new species</article-title><source>Zookeys</source><day>14</day><month>12</month><year>2010</year><volume>2010</volume><issue>71</issue><fpage>23</fpage><lpage>47</lpage><pub-id pub-id-type="doi">10.3897/zookeys.71.791</pub-id></mixed-citation></tp:treatment-meta><tp:nomenclature><tp:taxon-name>
                        <tp:taxon-name-part taxon-name-part-type="genus">Notidobiella</tp:taxon-name-part>
                        <tp:taxon-name-part taxon-name-part-type="species">ecuadorensis</tp:taxon-name-part>
                    <object-id xmlns:xlink="http://www.w3.org/1999/xlink" xlink:type="simple">urn:lsid:zoobank.org:act:20CB7DC2-73DF-4D4D-9593-0A87C589BABB</object-id>
                    </tp:taxon-name><tp:taxon-authority>Holzenthal &amp; Blahnik</tp:taxon-authority><tp:taxon-status xmlns:xlink="http://www.w3.org/1999/xlink" xlink:type="simple">sp. n.</tp:taxon-status><xref ref-type="fig" rid="F9">Figs 13</xref><xref ref-type="fig" rid="F10">14</xref></tp:nomenclature><tp:treatment-sec sec-type="Description"><title>Description.</title><p>The combination of broadly spatulate inferior appendage, thumb-like mesal process on the ventromesal margin of the inferior appendage, and short posteromesal processes on sternum IX separate this species from its congeners. The wing venation (<xref ref-type="fig" rid="F10">Fig. 14</xref>) is similar to that of the type species.</p><sec sec-type="Adult"><title>Adult.</title><p>Forewing length 6.2 mm (n=1). Color faded, overall yellowish-brown (specimen in alcohol); forewings stramineous, denuded. Sternum VII of male with broad, fingernail-like, posteromesal process.</p></sec><sec sec-type="Male genitalia "><title>Male genitalia</title><p>(<xref ref-type="fig" rid="F9">Fig. 13</xref>). Segment IX with anterior margin broadly produced midlaterally; tergum IX narrow, elevated, mound-like; sternum IX with pair of short, triangular, posteromesal processes, bearing very long apical setae. Tergum X simple, triangular in lateral view, with slight dorsomesal excavation, setose apically. Preanal appendage short, ovate, setose. Inferior appendage prominent, heavily setose, very broadly spatulate, narrow basally, with short, thumb-like mesal process on ventromesal margin. Phallic apparatus simple, tubular, relatively straight from base to apex; endophalic membranes prominent, with paired apical membranous lobes; elongate, lightly sclerotized band internally (perhaps the phallotremal sclerite).</p></sec><sec sec-type="Female"><title>Female:</title><p>Unknown.</p><fig id="F9" position="float" orientation="portrait"><label>Figure 13.</label><caption><p><tp:taxon-name>Notidobiella ecuadorensis</tp:taxon-name>, sp. n. Male genitalia <bold>A</bold> segments IX, X, inferior appendages, lateral <bold>B</bold> segments IX, X, dorsal <bold>C</bold> segment IX, inferior appendages ventral <bold>D</bold> inferior appendage, dorsal <bold>E</bold> phallus, lateral <bold>F</bold> phallus apex, dorsal <bold>G</bold> sternum VII posteromesal process, ventral.</p></caption><graphic xmlns:xlink="http://www.w3.org/1999/xlink" xlink:href="ZooKeys-071-023-g009.jpg" position="float" orientation="portrait" xlink:type="simple"/></fig><fig id="F10" position="float" orientation="portrait"><label>Figure 14.</label><caption><p><tp:taxon-name>Notidobiella ecuadorensis</tp:taxon-name>, sp. n. Wings <bold>A</bold> forewing <bold>B</bold> hind wing.</p></caption><graphic xmlns:xlink="http://www.w3.org/1999/xlink" xlink:href="ZooKeys-071-023-g010.jpg" position="float" orientation="portrait" xlink:type="simple"/></fig></sec></tp:treatment-sec><tp:treatment-sec sec-type="Holotype"><title>Holotype:</title><p>male, <bold>ECUADOR:</bold> <bold>Pastaza</bold>: Puyo, 1–7.ii.1976, Spangler et al. (alcohol) (UMSP000208470) (NMNH).<!--PageBreak--></p></tp:treatment-sec><tp:treatment-sec sec-type="Etymology"><title>Etymology:</title><p>Named for Ecuador, the country of the holotype, which represents a significant northern extension of the range of the genus.</p></tp:treatment-sec></tp:taxon-treatment>
