# Supplementary material for: Systematics of the Neotropical caddisfly genus Notidobiella Schmid (Trichoptera, Sericostomatidae), with the description of 3 new species
Source: Zookeys. 2010 Dec 14;(71):23–47. doi: 10.3897/zookeys.71.791 (PMC3088450; doi:10.3897/zookeys.71.791)
Supplement: XML Treatment for Notidobiella inermis [file zookeys.71.791-treatment7.xml]

<!DOCTYPE tp:taxon-treatment
  PUBLIC "-//TaxonX//DTD Taxonomic Treatment Publishing DTD v0 20100105//EN" "tax-treatment-NSO.dtd">
<tp:taxon-treatment xmlns:tp="http://www.plazi.org/taxpub"><tp:treatment-meta><mixed-citation publication-type="journal"><person-group><name><surname>Holzenthal</surname><given-names>Ralph W.</given-names></name><name><surname>Blahnik</surname><given-names>Roger J.</given-names></name></person-group><article-title>Systematics of the Neotropical caddisfly genus <italic>Notidobiella</italic> Schmid (Trichoptera, Sericostomatidae), with the description of 3 new species</article-title><source>Zookeys</source><day>14</day><month>12</month><year>2010</year><volume>2010</volume><issue>71</issue><fpage>23</fpage><lpage>47</lpage><pub-id pub-id-type="doi">10.3897/zookeys.71.791</pub-id></mixed-citation></tp:treatment-meta><tp:nomenclature><tp:taxon-name>
                        <tp:taxon-name-part taxon-name-part-type="genus">Notidobiella</tp:taxon-name-part>
                        <tp:taxon-name-part taxon-name-part-type="species">inermis</tp:taxon-name-part>
                    </tp:taxon-name><tp:taxon-authority>Flint</tp:taxon-authority><xref ref-type="fig" rid="F11">Figs 15–16</xref><tp:nomenclature-citation-list><tp:nomenclature-citation><tp:taxon-name>Notidobiella inermis</tp:taxon-name><comment><xref ref-type="bibr" rid="B19">Flint 1983</xref>:90 [Type locality: Chile, Pcia Cautín, near Pucón; NMNH; male].</comment></tp:nomenclature-citation></tp:nomenclature-citation-list></tp:nomenclature><tp:treatment-sec sec-type="Description"><title>Description.</title><p><tp:taxon-name>Notidobiella inermis</tp:taxon-name> shares with <tp:taxon-name>Notidobiella ecuadorensis</tp:taxon-name> broadly spatulate inferior appendages with short, thumb-like mesal processes, but differs in details of the shape <!--PageBreak-->of the inferior appendages, as illustrated, and in the possession of a narrow posteromesal process on sternum VII.</p><sec sec-type="Adult"><title>Adult.</title><p>Forewing length 6.0–6.5 mm male (n=2); 8.0 mm female (n=2). Color brown, palps and legs stramineous; forewings brown, with scattered golden setae. Sternum VII of male with narrow, fingernail-like, posteromesal process.</p></sec><sec sec-type="Male genitalia"><title>Male genitalia</title><p>(<xref ref-type="fig" rid="F11">Fig. 15</xref>). Segment IX with anterior margin produced ventrolaterally; tergum IX narrow; sternum IX with pair of short, posteromesal processes, bearing long apical setae. Tergum X simple, subquadrate in lateral view, with slight dorsomesal excavation, setose. Preanal appendage short, ovate, setose. Inferior appendage prominent, heavily setose, very broadly spatulate, narrow basally, with short, thumb-like mesal process on ventromesal margin. Phallic apparatus simple, tubular, relatively straight from base to apex; endophalic membranes prominent, but simple; phallotremal sclerite not apparent.</p></sec><sec sec-type="Female genitalia"><title>Female genitalia</title><p>(<xref ref-type="fig" rid="F11">Fig. 16</xref>). Tergum VIII quadrate; pleural membranes extensive, highly folded; sternum VIII broad, anterior margin with apodemal ridge, extending dorsolaterally; posterolateral corners rounded, heavily setose, especially posteriorly. Tergum IX with heavily setose, posterolateral lobes, subovate, small, bilobed in dorsal and lateral views; with lateral, microsetose, elevated ridge; sternum IX highly membranous, the membranes with parallel pleats or folds; dorsally tergum IX with sclerotized ridge. Tergum X with broad heavily setose projection. Internal vaginal sclerites complex, no discernable differences among the species; bursa copulatix subspherical, semisclerotized; pair of small, oval sclerites lying in membranes above vaginal sclerites (position variable).</p><fig id="F11" position="float" orientation="portrait"><label>Figures 15–16.</label><caption><p><tp:taxon-name>Notidobiella inermis</tp:taxon-name> Flint. <bold>15</bold> Male genitalia <bold>A</bold> segments IX, X, inferior appendages, lateral <bold>B</bold> segments IX, X, dorsal <bold>C</bold> segment IX, inferior appendages ventral <bold>D</bold> phallus, lateral <bold>E</bold> phallus, ventral <bold>F</bold> sternum VII posteromesal process, ventral. <bold>16.</bold> <tp:taxon-name>Notidobiella chacayana</tp:taxon-name> Schmid. Female genitalia, segments IX, X, dorsal.</p></caption><graphic xmlns:xlink="http://www.w3.org/1999/xlink" xlink:href="ZooKeys-071-023-g011.jpg" position="float" orientation="portrait" xlink:type="simple"/></fig></sec></tp:treatment-sec><tp:treatment-sec sec-type="Material Examined"><title>Material Examined:</title><p><bold>CHILE:</bold> Llanquihue, Salto Chamiza, Correntosa, 100 m, 19.i.1987, C.M. and O.S. Flint, Jr., 1 male, 2 females (pinned) (NMNH); Llanquihue, El Chinque, N Correntosa (S Volcán Calbuco), 300 m, 20–25.i.1980, 1 male paratype (pinned) (NMNH).</p></tp:treatment-sec><ref-list><ref id="B19"><mixed-citation xmlns:xlink="http://www.w3.org/1999/xlink" xlink:type="simple"><person-group><name name-style="western"><surname>Flint</surname><given-names>OS Jr.</given-names></name></person-group> (<year>1983</year>)<article-title> Studies of Neotropical caddisflies, XXXIII: new species from austral South America (Trichoptera).</article-title><source>Smithsonian Contributions to Zoology</source><volume>377</volume>:<fpage>1</fpage>-<lpage>100</lpage>.</mixed-citation></ref></ref-list></tp:taxon-treatment>
